# Supplementary material for: Human γδ T Cell Function Is Impaired Upon Mevalonate Pathway Inhibition
Source: Immunology. 2025 Apr 22;175(3):300–22. doi: 10.1111/imm.13931 (PMC12130672; doi:10.1111/imm.13931)
Supplement: Supplementary file 2 — Table S1. General characteristics of statin trial participants. [file IMM-175-300-s003.xlsx]

## Sheet: Sheet1
Patient ID	Group	Sex	Age	Race	LDL [nmol/L] T0	LDL [nmol/L] T1	Lipid lowering medication
FH_001	Patient	F	36	Caucasian	5.16	2.29	Rosuvastatine 10 mg
FH_002	Patient	F	42	Caucasian	5.96	2.63	Rosuvastatin 20 mg
FH_004	Patient	M	42	Caucasian	8	3.61	Rosuvastatin 20 mg; Ezetimib 10 mg
FH_005	Patient	F	50	Caucasian	5.1	3.25	Rosuvastatin 10 mg
FH_007	Patient	M	29	Caucasian	5.45	3.38	Rosuvastatine 20 mg
FH_010	Patient	F	56	Non- Caucasian	6.17	3.38	Atorvastatine 40 mg
FH_011	Patient	F	29	Caucasian	5.4	1.77	Rosuvastatine 10 mg
FH_001	Patient	F	68	Caucasian	5.21	3.92	Rosuvastatine 40mg
FH_012	Patient	F	41	Caucasian	6.82	1.21	Atorvastatine 80 mg; Ezetimib 10 mg
FH_013	Patient	M	26	Caucasian	5.53	4.08	Rosuvastine 10 mg
FH_014	Patient	M	42	Caucasian	5.1	-	Rosuvastatine 10 mg
FH_015	Patient	F	51	Caucasian	5.5	2.61	Rosuvastatine 10 mg
FH_016	Patient	M	20	Caucasian	5.5	2.55	Rosuvastatine 20 mg
CTRL 1	Control	F	28	Caucasian	-	-	-
CTRL 2	Control	F	34	Non-Caucasian	-	-	-
CTRL 3	Control	M	29	Non-Caucasian	-	-	-
CTRL 4	Control	F	59	Caucasian	-	-	-
CTRL 5	Control	F	34	Caucasian	-	-	-
CTRL 6	Control	M	29	Non- Caucasian	-	-	-
CTRL 7	Control	F	29	Caucasian	-	-	-
CTRL 8	Control	F	37	Caucasian	-	-	-
CTRL 9	Control	F	27	Non-Caucasian	-	-	-
CTRL 10	Control	F	29	Non-Caucasian	-	-	-
CTRL 11	Control	M	32	Caucasian	-	-	-
CTRL 12	Control	F	27	Caucasian	-	-	-
CTRL 13	Control	M	27	Non-Caucasian	-	-	-
