# Supplementary material for: Human γδ T Cell Function Is Impaired Upon Mevalonate Pathway Inhibition
Source: Immunology. 2025 Apr 22;175(3):300–22. doi: 10.1111/imm.13931 (PMC12130672; doi:10.1111/imm.13931)
Supplement: Supplementary file 3 — Table S2. General characteristics of Hyper IgD trial participants. [file IMM-175-300-s002.xlsx]

## Sheet: Sheet1
Patient ID	Group	Sex	Age	Ethnicity	Medication
HIT_003	patient	M	55	Dutch	Aerochamber flow-VU inhalation; amitryptilin, calcium carbonate; ciclesonide aerosol; colecalciferol; diazepam; fenoterole aerosol; formoterole aerosole; cooling salve; lanette cream with vaseline ; naproxen; omeprazole; risedronic acid; tiotropium aerosole; tramadol
HIT_005	patient	F	27	Dutch	canakinumab; cetirizine; diclofenac; ethinylestradiole/levonorgestrel; fluticason; pantoprazole
HIT_006	patient	F	46	Turkish	colchicine; macrogol; oxycodone
HIT_015	patient	F	44	Dutch	canakunimab; omeprazole
HIT_023	patient	F	19	Dutch	Azitromycin; canakinumab; ethinylestradiol/drospirenon; hypromellose eye drops; naproxen
HIT_029	patient	M	29	Dutch	canakinumab; acetaminophen
HIT_001	Control	M	60	Dutch	-
HIT_002	Control	F	27	Italian	-
HIT_007	Control	M	33	Dutch	-
HIT_012	Control	F	49	Dutch	-
HIT_013	Control	M	36	Dutch	-
HIT_016	Control	F	54	Dutch	-
HIT_017	Control	F	31	Dutch	-
HIT_025	Control	F	22	Dutch	-
HIT_026	Control	M	27	Dutch	-
HIT_030	Control	M	26	Dutch	-
HIT_031	Control	F	30	Dutch	-
HIT_032	Control	F	31	German	-
HIT_035	Control	M	60	Dutch	-
HIT_037	Control	M	22	Dutch	-
